# Supplementary material for: Identification and characterization of inhibitors of the tuberculosis phosphatase PstP
Source: J Biol Chem. 2026 Feb 26;302(4):111316. doi: 10.1016/j.jbc.2026.111316 (PMC13129536; doi:10.1016/j.jbc.2026.111316)
Supplement: Table S1 [file mmc2.xlsx]

## Sheet: CDD Export 1
Molecule Name	Structure	CDD Number	SMILES	Supplier ID	PstP IC50 (uM)	PstP Ki (uM)	PstP Hill slope	PstP Maximum response (%)	PstP R squared	PstP Curve class	PstP Phosphatase Dose Response: Dose-response Plot	IC50 >128	% Inhibition >20	Curve class 1.0-3.0	Follow-up	IC90 M. tuberculosis MC26030 (uM)	Notes
SMSSF-0052400		CDD-1373460	CC1=C(Cl)C=CC2=C1N=C(S2)N(CCCN1C=CN=C1)C(=O)COC1=CC=CC=C1	F2972-0668	5.53	1.21481	2.7	40.2	0.968	1.2		Y	Y	Y	Y	200	Extensive follow-up
SMSSF-0061478		CDD-1590807	C(C1=CC2=C(NC(=N2)C2=CC=CC=N2)C=C1)C1=CC2=C(NC(=N2)C2=CC=CC=N2)C=C1	F0850-5995	9.02	2.01024	2.11	50.4	0.973	1.2		Y	Y	Y	Y	14.9	Extensive follow-up
SMSSF-0549519		CDD-1838705	O=C(NC1=NC(=CS1)C1=CN=CC=C1)C1CCN(CC1)C1=NC=NC(=C1)N1C=NC=N1	F6456-0207	9.05	2.01708	1.24	22.2	0.908	3		Y	Y	Y	Y	>200
SMSSF-0061478		CDD-1590807	C(C1=CC2=C(NC(=N2)C2=CC=CC=N2)C=C1)C1=CC2=C(NC(=N2)C2=CC=CC=N2)C=C1	F0850-5995	9.45	2.10825	3.35	49.5	0.963	1.2		Y	Y	Y	Y	>200	Duplicate
SMSSF-0046890		CDD-1745124	ClC1=C(Cl)C=C(C=C1)C1=CC=C(O1)\C=C\C(=O)\C=C/C1=CC=CO1	F0344-1805	10.5	2.34756	3.61	61.7	0.986	1.2		Y	Y	Y	Y	>200
SMSSF-0052398		CDD-1373431	FC1=CC2=C(C=C1)N=C(S2)N(CCCN1C=CN=C1)C(=O)C1COC2=C(O1)C=CC=C2	F2971-0726	11.1	2.48431	2.37	58.8	0.951	1.2		Y	Y	Y	Y	167	Some follow-up
SMSSF-0046584		CDD-1745060	BrC1=CC=C(C=C1)C1=CC=C(O1)\C=C\C(=O)\C=C/C1=CC=CO1	F0344-1807	11.1	2.48431	2.04	53	0.969	1.2		Y	Y	Y	Y	>200
SMSSF-0061470		CDD-1607558	OC1=C(C=CC2=C1N=CC=C2)C(NC1=NC=CS1)C1=CC=C(C=C1)[N+]([O-])=O	F0842-0013	13.6	3.05411	2.07	31.4	0.982	1.2		Y	Y	Y	Y	>200
SMSSF-0053303		CDD-1746315	[O-][N+](=O)C1=CC=C(C=C1)C(=O)NN1C(=S)S\C(=C\C=C\C2=CC=CO2)C1=O	F3104-0060	14.6	3.28203	2.11	47.3	0.987	1.2		Y	Y	Y	Y	>200
SMSSF-0061514		CDD-1606195	OC1=C(C=CC2=C1N=CC=C2)C(NC1=NC=CC=C1)C1=CC2=C(OCO2)C=C1	F0842-0015	16.4	3.69228	2.45	47.3	0.957	1.2		Y	Y	Y	Y	>200
SMSSF-0056509		CDD-1651175	CN1CCN(CC1)C1=C(N=C(CN2C(=O)C3=CC=CC=C3C2=O)O1)C#N	F3323-0515	20.4	4.60395	0.701	78.1	0.991	2.2		Y	Y	Y	Y	>200
SMSSF-0047213		CDD-1694074	O=C(NC1=NC(=CS1)C(=O)NCCC1=CNC2=C1C=CC=C2)NC1=CC=CC=C1	F2432-0154	21.2	4.78629	2.04	52.7	0.998	1.2		Y	Y	Y	Y	>200
SMSSF-0045467		CDD-2293762	CC1=CC(=NC(NC2=CC=C(N[S+]([O-])(=O)C3=CC=C(I)C=C3)C=C2)=N1)N1CCCC1	F2078-0272	22.8	5.15096	1.17	52.2	0.996	1.2		Y	Y	Y	Y	100	Extensive follow-up
SMSSF-0041164		CDD-1653296	CC(C)C1=CC=C(C)C=C1OCC(=O)NNC(=O)\C=C\C1=CC=CO1	F1443-3705	25.9	5.8575	2.1	60.4	0.984	1.2		Y	Y	Y	Y	>200
SMSSF-0053874		CDD-790761	CC1=CC=C(C=C1Br)C(=O)NC1=CC=C(C=C1)[S+](N)([O-])=O	F3145-2510	26	5.8803	2.93	61.7	0.995	1.2		Y	Y	Y	Y	>200
SMSSF-0040947		CDD-1583565	[O-][S+](=O)(NC1=NC=CS1)C1=CC=C(NC(=O)\C=C\C2=CC=CO2)C=C1	F1443-3898	26.2	5.92588	1.48	49.8	0.996	1.2		Y	Y	Y	Y	>200
SMSSF-0040000		CDD-1743999	CC1=C(C=CC=C1)N1OC2C(C1C1=CC=CC=C1)C(=O)N(C2=O)C1=C(C#N)C2=C(CCCC2)S1	F1312-0006	29	6.56405	1.85	52.8	0.998	1.2		Y	Y	Y	Y	>200
SMSSF-0531483		CDD-1758624	O=C(NC1=NN=C(O1)C1COC2=C(O1)C=CC=C2)C1=CC=C(C=C1)S(=O)(=O)N1CCC2=C(C1)C=CC=C2	F0608-0728	29.3	6.63243	2.47	46	0.986	1.2		Y	Y	Y	Y	>200
SMSSF-0041054		CDD-1579347	OC1=C(C=CC2=C1N=CC=C2)C(N1CCN(CC1)C1=CC=CC=C1F)C1=NC=CC=C1	F1477-0079	31.1	7.04268	1.64	64.1	0.988	1.2		Y	Y	Y	Y	>200
SMSSF-0040347			CN(C1CCCCC1)[S+]([O-])(=O)C1=CC=C(C=C1)C(=O)\N=C1/SC2=C(C=CC(=C2)[S+](N)([O-])=O)N1CC#C	F1365-3022	32	7.24781	2.14	59.7	0.991	1.2		Y	Y	Y	Y	>200
SMSSF-0613174		CDD-1006810	CC1=CC(NC2=NC(NCC3=CC=CC=C3)=C3C=CC=CC3=N2)=C(C)C=C1	F0909-0124	32	7.24781	2.47	49.4	0.985	1.2		Y	Y	Y	Y	29.3	Extensive follow-up
SMSSF-0067375		CDD-1586703	ClC1=CC=C(C=C1)C(=O)NC1=C(CC(C2=CNC3=C2C=CC=C3)C2=CNC3=C2C=CC=C3)C=CC=C1	F0191-4551	35.9	8.13669	2.4	41.3	0.975	1.2		Y	Y	Y	Y	>200
SMSSF-0040802		CDD-1608846	FC(F)(F)C1=CC(=CC=C1)N1C(=O)CC(=O)N(C1=S)C1=CC=CC(Cl)=C1	F1386-0099	36.6	8.29623	2.45	74.1	0.988	1.2		Y	Y	Y	Y	>200
SMSSF-0039912		CDD-195458	CC1=NC2=C(C=C1)C=CC(C(NC1=CC=CC(=C1)C(F)(F)F)C1=CC=CN=C1)=C2O	F1310-0280	36.8	8.34182	2.98	55.4	0.976	1.2		Y	Y	Y	Y	>200
SMSSF-0041099		CDD-1744136	COC(=O)C1=C(SC(C)=C1C)N1C(=O)C2ON(C(C2C1=O)C1=CC=CO1)C1=CC=C(Cl)C=C1	F1457-0024	41.1	9.32187	8.4	47.3	0.973	1.2		Y	Y	Y	Y	>200
SMSSF-0054135		CDD-1606445	OC(=O)C1=CC2=C(C=C1)C(=O)N(CC1=C(Cl)C=CC=C1)C(=S)N2	F3168-1601	41.8	9.48141	2.27	73.2	0.982	2.2		Y	Y	Y	Y	>200
SMSSF-0532717		CDD-1856244	ClC1=CC=C(C=C1)S(=O)(=O)NC1=CC=CC(=C1)C1=NN(C(C1)C1=CC=CO1)C(=O)C1=CC=CO1	F1768-0106	50.5	11.4643	1.79	67.2	0.997	2.2		Y	Y	Y	Y	>200
SMSSF-0615047		CDD-1644674	COC1=C(C)C(C)=C(C=C1)S(=O)(=O)NC1=CC=C(NC2=NC(C)=NC(=C2)N2C=CN=C2)C=C1	F5607-0072	58.6	13.3104	1.51	93	0.997	2.1		Y	Y	Y	Y	>200
SMSSF-0025848		CDD-1639655	O=C(CSC1=NNC(=O)C2=CC(=NN12)C1=CC=CO1)C1=CC2=C(OCO2)C=C1	F3382-4678	60.5	13.7435	23	59.7	0.988	1.2		Y	Y	Y	Y	>200
SMSSF-0045061		CDD-1357357	N[S+]([O-])(=O)C1=CC2=C(C=C1)N=C(NC(=O)C1=CC(=CC=C1)C(F)(F)F)S2	F0317-0199	64.1	14.564	1.66	115	0.995	2.1		Y	Y	Y	Y	>200
SMSSF-0046475		CDD-1595174	[O-][S+](=O)(CC1=CC=CC=C1)C1=NSC(NC(=O)NC2=CC=CC=C2)=N1	F2298-0462	65.5	14.8831	4.48	72.4	1	2.2		Y	Y	Y	Y	>200
SMSSF-0040433		CDD-2292467	N[S+]([O-])(=O)C1=CC2=C(C=C1)N(CC#C)\C(S2)=N\C(=O)C1=CC(Br)=CC=C1	F1365-2919	70	15.9087	2.13	54.9	0.997	2.2		Y	Y	Y	Y	>200
SMSSF-0037686		CDD-1736777	CC1=CC=CC2=C1N=C(NC(=O)CC1=CC(=O)NC(SCC3=CC=CC=C3)=N1)S2	F5485-0133	79.2	18.0056	1.44	87.1	0.997	2.1		Y	Y	Y	Y	>200
SMSSF-0043822		CDD-2273887	NC1=C(NC(=O)C2=CC=C(Br)O2)C(=O)NC(SCC(=O)NC2=CC(=CC=C2Cl)C(F)(F)F)=N1	F1880-1881	98.4	22.3816	3.98	112	0.957	2.1		Y	Y	Y	Y	>200
SMSSF-0613331			CC1(C)CC(=O)C2=C(C1)NC(SCC(=O)NC1=CC=C(C=C1)S(=O)(=O)N1CCCCC1)=C(C#N)[C@H]2C1=CC=CO1	F1524-0441	110	25.0254	1.33	86.1	0.997	2.1		Y	Y	Y	Y	>200
SMSSF-0542225		CDD-1815049	CN1C=C(C(O)CNC(=O)NC2=CC=CS2)C2=CC=CC=C12	F6200-3415	> 128	> 29	0.727	21.1	0.863	4			Y		Y	>200	Negative control for microbiologic inhibition
SMSSF-0542116		CDD-1814702	CC1=NN(CCNC(=O)C2=COC(NC(=O)CC3=CC=CS3)=N2)C(C)=C1	F6196-0517	> 128	> 29	1.76	18.6	0.929	4					Y	>200	Negative control for microbiologic inhibition
SMSSF-0533268		CDD-1593662	CC(C)C1=CC(=C(C)C=C1)S(=O)(=O)NC1=CC=C(NC2=NC(C)=CC(NC3=CC=CC=C3)=N2)C=C1	F2078-0070	3.04	0.647288	0.772	26.7	0.917	3		Y	Y	Y
SMSSF-0061209		CDD-725144	CC1=CC=C(C(C)=C1)[S+]([O-])(=O)\N=C1/C=CC(=O)C(Cl)=C1	F0808-1779	4.12	0.89344	14.3	25.5	0.287	2.4		Y	Y	Y
SMSSF-0062892		CDD-994431	OC1=C(C=CC2=C1N=CC=C2)C(NC1=NC2=C(S1)C=CC=C2)C1=CC=C(OC(F)F)C=C1	F1031-0168	4.36	0.948141	3.14	26.4	0.824	1.4		Y	Y	Y
SMSSF-0061558		CDD-1586145	OC1=C(C=CC2=C1N=CC=C2)C(NC1=NC=CS1)C1=CC=C(F)C=C1	F0842-0016	5.87	1.2923	2.8	23.6	0.54	2.4		Y	Y	Y
SMSSF-0062136		CDD-1590937	FC1=CC=C(\C=C2/SC3=NC4=C(C=CC=C4)N3C2=O)C(F)=C1	F0908-1515	5.92	1.30369	2.48	23	0.705	1.4		Y	Y	Y
SMSSF-0052400		CDD-1373460	CC1=C(Cl)C=CC2=C1N=C(S2)N(CCCN1C=CN=C1)C(=O)COC1=CC=CC=C1	F2972-0668	6.23	1.37435	1.16	22.1	0.923	3		Y	Y	Y
SMSSF-0056757		CDD-1541855	OC1=CC(=NC2=C(C=NN12)C1=CC=CC=C1)C1=CC=CC=C1	F3348-0667	6.58	1.45412	1.76	27.5	0.844	1.4		Y	Y	Y
SMSSF-0552804			F[B-](F)(F)F.CCCCN1C2=C(C3=CC=CC=C3C=C2)C(C)(C)\C1=C/C=C1\CCCC(\C=C\C2=[N+](CCCC)C3=C(C4=CC=CC=C4C=C3)C2(C)C)=C1Cl	F9995-0477	7.7	1.70939	2.28	38.3	0.925	1.2		Y	Y	Y
SMSSF-0062242		CDD-758759	COC1=CC=C(C=C1C(O)=O)[S+]([O-])(=O)NCC1=CC=CO1	F0885-0015	7.71	1.71167	15.5	36.2	0.715	2.4		Y	Y	Y
SMSSF-0049024		CDD-2293934	[O-][S+](=O)(NC1=CC(=CC=C1)C(=O)NC1=NC(=CS1)C1=CC=C(C=C1)C#N)C1=CC=C(Cl)C=C1	F2619-1544	7.87	1.74813	0.582	36.5	0.908	2.2		Y	Y	Y
SMSSF-0531852		CDD-1849226	O=C(NC1=CC(=CC=C1)C1=NC2=C(N1)C=CC=C2)C1=CC=C(OC2=CC=C(C=C2)C(=O)NC2=CC(=CC=C2)C2=NC3=C(N2)C=CC=C3)C=C1	F0806-0342	7.97	1.77093	0.972	42.8	0.974	1.2		Y	Y	Y
SMSSF-0061131		CDD-429315	CC1=CC(=CC=C1O)C1(C(=O)N(CC2=CC=CC=C2)C2=C1C=CC=C2)C1=CC(C)=C(O)C=C1	F0814-0002	8.04	1.78688	23.7	26.1	0.373	2.4		Y	Y	Y
SMSSF-0054201			CCOC(=O)C1=C(C2=C(N=C1C)C1=C(C=CC=C1)C2=O)C1=CC=CN=C1	F3199-0045	8.08	1.796	1.73	71.6	0.994	1.2		Y	Y	Y
SMSSF-0052528		CDD-1361805	ClC1=CC=CC2=C1N=C(S2)N(CCCN1C=CN=C1)C(=O)C1=CC=CS1	F2971-0108	8.08	1.796	24.4	23.6	0.341	2.4		Y	Y	Y
SMSSF-0595409		CDD-1586822	ClC1=CC=C(C=C1)C(=O)NC1=CC=C(C=C1)C1=CC=C(NC(=O)C2=CC=C(Cl)C=C2)C=C1	F0486-2888	9.62	2.14699	1.97	23.9	0.942	1.2		Y	Y	Y
SMSSF-0602726		CDD-1644014	CSC1=C(C=CC=C1)C(=O)NC1=C2CSCC2=NN1CC(=O)NCC1=CC=CC=C1	F5486-0794	10.1	2.25639	0.0683	246	0.905	3		Y	Y	Y
SMSSF-0061198		CDD-1649331	CC1=CC=C(C)C(=C1)[S+]([O-])(=O)NC1=CC=C(O)C(SC2=NC3=CC=CC=C3S2)=C1	F0808-0155	10.4	2.32477	3.94	25.4	0.883	1.4		Y	Y	Y
SMSSF-0054096		CDD-1612305	OC(=O)C1=C(O)C=C(NC(=O)CCN2C(=S)S\C(=C\C=C\C3=CC=CO3)C2=O)C=C1	F3182-0006	10.5	2.34756	3.7	53.6	0.902	2.2		Y	Y	Y
SMSSF-0052222		CDD-1637427	FC1=CC=CC2=C1N=C(S2)N(CCCN1C=CN=C1)C(=O)C1=CC=C(Cl)S1	F2971-0200	10.6	2.37035	4.03	37.2	0.971	1.2		Y	Y	Y
SMSSF-0064629		CDD-1579058	[O-][S+](=O)(NC1=CC=C2OC(=O)SC2=C1)C1=CC=C(Cl)C=C1	F1269-0128	10.7	2.39314	1.34	37.9	0.842	1.4		Y	Y	Y
SMSSF-0062078		CDD-1357664	O=C(CC(=O)N\N=C1/C(=O)NC2=C1C=CC=C2)N\N=C1/C(=O)NC2=CC=CC=C12	F0890-0249	10.8	2.41594	1.67	23.2	0.954	1.2		Y	Y	Y
SMSSF-0061242		CDD-1586805	OC1=CC=C(N[S+]([O-])(=O)C2=CC(=C(Cl)C=C2)[N+]([O-])=O)C=C1SC1=NC2=CC=CC=C2S1	F0808-0158	11.3	2.52989	2.86	39.9	0.945	1.2		Y	Y	Y
SMSSF-0024359		CDD-1639062	CCCCC1=CC=C(C=C1)S(=O)(=O)C1=CN=C(NC1=O)SCC(=O)NC1=CC=C(Cl)C=C1	F3382-0078	11.4	2.55269	1.21	36.9	0.997	1.2		Y	Y	Y
SMSSF-0045379		CDD-1593694	COC1=CC=C(NC2=NC(NC3=CC=C(N[S+]([O-])(=O)C4=C(OC)C=CC(=C4)C(C)(C)C)C=C3)=NC(C)=C2)C=C1	F2078-0205	11.5	2.57548	3.03	27.2	0.748	2.4		Y	Y	Y
SMSSF-0063122		CDD-2357380	[O-][N+](=O)C1=CC=CC=C1C1C2=C(CCCC2=O)NC2=C1C(=O)NC(=O)N2	F1057-0590	11.5	2.57548	1.68	21.9	0.983	1.2		Y	Y	Y
SMSSF-0027779		CDD-854342	CC(C)(C)C1=CC=C(C=C1)S(=O)(=O)NC1=CC=C(C=C1)C(=O)NC1=CC=NC=C1	F3394-0894	11.6	2.59827	1.19	35.4	0.99	1.2		Y	Y	Y
SMSSF-0601731			CSC1=CC=CC(=C1)N1N=NC(=C1C)C1=NSC(NC(=O)C2=CC=C(C=C2)C(C)(C)C)=N1	F3411-2635	12.5	2.8034	1.21	21.9	0.92	3		Y	Y	Y
SMSSF-0542118		CDD-1814705	NS(=O)(=O)C1=CC=C(CNC(=O)C2=COC(NC(=O)CC3=CC=CS3)=N2)C=C1	F6196-0718	12.7	2.84898	0.934	26.4	0.977	3		Y	Y	Y
SMSSF-0046186		CDD-1675563	O=C(NC1=NN=C(O1)C1CCCO1)C1=CC=CC(OC2=CC=CC=C2)=C1	F2260-0090	13.2	2.96294	2.49	21.1	0.763	2.4		Y	Y	Y
SMSSF-0533261		CDD-1864125	COC1=CC=C(NC2=NC(NC3=CC=C(NC(=O)CC4CCCC4)C=C3)=NC(C)=C2)C=C1	F2077-0297	14.3	3.21365	1.66	21.7	0.972	3		Y	Y	Y
SMSSF-0597162		CDD-1860591	CN(C)CCN(C(=O)C1=CNC2=C1C=CC=C2)C1=NC2=C(S1)C=CC=C2C(F)(F)F	F2018-7947	14.5	3.25923	7.14	21.3	0.933	1.2		Y	Y	Y
SMSSF-0533260		CDD-1864120	CC1=CC=C(NC2=NC(NC3=CC=C(NC(=O)C4=CC=CS4)C=C3)=NC(C)=C2)C=C1	F2077-0261	15.8	3.55553	1.16	49.7	0.723	2.4		Y	Y	Y
SMSSF-0040094		CDD-1359980	CC1=CC=C2NC3=C(C=CC4=C3NN=C4C3=CC=CC=C3)C2=C1	F1318-0041	15.8	3.55553	2.97	43.1	0.953	1.2		Y	Y	Y
SMSSF-0060631		CDD-1500659	O=C(NC1=CC=C(C=C1)C1=CSC(NC2=CC=CC=C2)=N1)C1=CC=CC=C1	F0777-1273	15.8	3.55553	3.16	35.9	0.989	1.2		Y	Y	Y
SMSSF-0052354		CDD-1658037	FC1=CC=CC(=C1)C(=O)N(CCCN1C=CN=C1)C1=NC2=C(S1)C=C(Cl)C=C2	F2971-0602	16.4	3.69228	20.3	26	0.662	2.4		Y	Y	Y
SMSSF-0040476		CDD-1711587	COC1=CC=CC=C1C1=NN=C(NC(=O)C2=CC(=NC3=C2C=CC=C3)C2=CC=CC=C2)O1	F1374-0254	16.8	3.78345	2.44	30.1	0.973	1.2		Y	Y	Y
SMSSF-0597472		CDD-1865148	ClC1=CC(NC(=O)NC2=NC(CC(=O)NCCC3=CNC4=C3C=CC=C4)=CS2)=CC=C1	F2096-0692	16.9	3.80624	27.9	56.7	0.719	2.4		Y	Y	Y
SMSSF-0044395		CDD-207356	[H]\C(\C=C\C1=CC=CO1)=C1\SC(=S)N(C(C)C(O)=O)C1=O	F1951-0295	17.1	3.85182	2.33	27.6	0.908	1.2		Y	Y	Y
SMSSF-0056233		CDD-1710076	N[S+]([O-])(=O)C1=CC=C(NC(=O)CCC2=CC=C(O2)C2=CC=C(Cl)C=C2)C=C1	F3296-0735	17.3	3.89741	2.25	39.5	0.924	1.2		Y	Y	Y
SMSSF-0056605		CDD-1461766	CC1=CC=C2N=C(N=C(C3=CC=CC=C3)C2=C1)N1CCN(CCO)CC1	F3324-0228	18.1	4.07974	2.21	70.5	0.989	1.2		Y	Y	Y
SMSSF-0058160		CDD-1625802	COC1=CC(\C=C\C(=O)NC2=C3CSCC3=NN2C2=CC=C(Cl)C=C2)=CC(OC)=C1OC	F0529-0107	18.5	4.17091	2.99	22.6	0.993	1.2		Y	Y	Y
SMSSF-0056963		CDD-1660075	CC1=NN=C(NC(=O)CC2=NOC(=C2)C2=CC=CS2)S1	F5001-1348	18.7	4.21649	2.04	31	0.981	1.2		Y	Y	Y
SMSSF-0055345		CDD-1892078	CN1C2=CC=CC=C2C2=C1C=C(C=C2)C1C=NN=C1O	F3255-0008	20	4.51279	1.53	49.9	0.969	1.2		Y	Y	Y
SMSSF-0531988		CDD-1648078	CCCOC1=CC=C(C=C1)N1CC(CC1=O)C(=O)NC1=C(Cl)C=C(Cl)C=C1	F0911-3367	21.1	4.7635	2.94	20.8	0.746	3		Y	Y	Y
SMSSF-0045550		CDD-1645354	O=C(CC1=CSC(NC(=O)C2=CC=CO2)=N1)NC1=NC2=C(S1)C=CC=C2	F2202-1054	22.6	5.10537	2.64	34.6	0.979	1.2		Y	Y	Y
SMSSF-0595564			COC(=O)C1=C(C)NC2=C([C@H]1C1=CC=C(Cl)C=C1)C(=O)NC(SCC1=CC=CC=C1F)=N2	F0577-0559	23	5.19654	1.14	44.6	0.993	1.2		Y	Y	Y
SMSSF-0058028		CDD-1362279	CCOC1=CC(\C=N\NC(=O)C2=CC(=NN2)C2=CC=CO2)=CC=C1O	F1092-1633	23.6	5.33329	2.91	30.1	0.995	1.2		Y	Y	Y
SMSSF-0059382		CDD-262170	CN1C(C)=CC2=C1C=CC(CNC(=O)C1=CC=CS1)=C2	F0651-0237	23.8	5.37888	2.15	26.4	0.983	1.2		Y	Y	Y
SMSSF-0045870			O=C(CC1=CC=CS1)NC1=CC2=C(NC(=O)C2)C=C1	F2257-0253	24.9	5.62959	1.68	28.6	0.951	1.2		Y	Y	Y
SMSSF-0060800		CDD-1608260	CC1=CC=C(N2N=C3CSCC3=C2NC(=O)C2=C(Br)C=CC=C2)C(C)=C1	F0778-0046	25.5	5.76634	2.79	32.7	0.99	1.2		Y	Y	Y
SMSSF-0058270		CDD-1613034	[O-][N+](=O)C1=CC=C(C=C1)N1N=C2CSCC2=C1NC(=O)\C=C/C1=CC=CO1	F0541-1360	26	5.8803	1.37	38.8	0.991	2.2		Y	Y	Y
SMSSF-0062106		CDD-1358885	CN(C)[S+]([O-])(=O)C1=CC=C(C=C1)C(=O)NC1=NC(=CS1)C1=C(Cl)C=C(Cl)C=C1	F0882-0910	27.1	6.13101	3.66	23.4	0.95	1.2		Y	Y	Y
SMSSF-0533258		CDD-1864099	CC1=CC(NC2=CC=CC=C2)=NC(NC2=CC=C(NC(=O)C3=CC=C(Br)O3)C=C2)=N1	F2077-0165	28.8	6.51847	2.25	39.1	0.989	1.2		Y	Y	Y
SMSSF-0595628		CDD-1366764	O=C(NC1=NN=C(O1)C1=CC2=C(OCCO2)C=C1)C1=C(OC2=CC=CC=C2)C=CC=C1	F0608-0111	28.9	6.54126	1.21	38.7	0.97	2.2		Y	Y	Y
SMSSF-0025772		CDD-1601840	FC(F)(F)C1=C(Cl)C=CC(NC(=O)CSC2=NNC(=O)C3=CC(=NN23)C2=CC=CO2)=C1	F3382-4829	29.8	6.74639	0.576	36.9	0.918	3		Y	Y	Y
SMSSF-0542141		CDD-1814779	CC1=CC(=NO1)C(=O)NC1=NC(=CO1)C(=O)NC1=CC=C(C=C1)S(=O)(=O)NC1=NC=CS1	F6196-1451	32.2	7.29339	0.8	40.6	0.974	3		Y	Y	Y
SMSSF-0062308		CDD-703169	NC(=O)SC\C(NC1=CC=CC2=C1C=CC=C2)=N\[S+]([O-])(=O)C1=CC=C(Cl)C=C1	F0900-6383	33.2	7.52131	1.64	42.3	0.996	1.2		Y	Y	Y
SMSSF-0057665		CDD-1746951	CC(C)C1=CC=CC2=C1N=C(NC(=O)C1=NN(C)C=C1)S2	F5094-0387	33.5	7.58968	0.86	59.2	0.7	2.4		Y	Y	Y
SMSSF-0063117		CDD-1652979	CC1=CC=C(C=C1)N=C1C=C(SC#N)C(=O)C(SC#N)=C1	F1037-0011	35	7.93156	0.684	92.2	0.992	2.1		Y	Y	Y
SMSSF-0601045		CDD-1649183	CCOC1=C2C=CC=CC2=C(C=C1)S(=O)(=O)NC1=C(O)C=CC(Cl)=C1	F3386-1388	35.4	8.02273	0.783	44.4	0.974	2.2		Y	Y	Y
SMSSF-0041035		CDD-1580977	CC1=CC2=C(C=C1)N=C(NC1=NC3=C(N1)C=CC=C3)N=C2C1=CC=CC=C1	F0257-0041	35.4	8.02273	1.56	33.9	0.982	1.2		Y	Y	Y
SMSSF-0533262		CDD-1628605	CC1=CC(=NC(NC2=CC=C(NC(=O)C3=CC=CC4=CC=CC=C34)C=C2)=N1)N1CCCCC1	F2077-0628	36.5	8.27344	1.62	57.3	0.998	2.2		Y	Y	Y
SMSSF-0060809		CDD-1585998	CC1=C(C)C(C#N)=C(S1)\N=C\C1=CC=CO1	F0777-1587	37.1	8.41019	1.96	32.3	0.952	2.2		Y	Y	Y
SMSSF-0060753		CDD-1670060	OC1=C(CC=C)C=CC=C1\C=N\NC1=NC(=CS1)C1=CC=C(NC(=O)C2=CC=CC=C2)C=C1	F0777-0377	37.3	8.45578	2	45.5	0.988	2.2		Y	Y	Y
SMSSF-0060662		CDD-1586063	OC1=C(Cl)C=C(Cl)C=C1\C=N\C1=C(CCC1)C#N	F0777-2196	39.4	8.9344	1.23	55.7	0.959	2.2		Y	Y	Y
SMSSF-0045581		CDD-1669210	CCCN(CCC)[S+]([O-])(=O)C1=CC=C(C=C1)C(=O)NCC(=O)NNC(=S)NC1=CC=C(Cl)C(Cl)=C1	F0334-4994	43.9	9.96004	1.5	47.9	0.977	2.2		Y	Y	Y
SMSSF-0059466		CDD-262126	CN1C(C)=CC2=C1C=CC(CNC(=O)C1=CC=C3OCOC3=C1)=C2	F0651-0167	44.3	10.0512	1.16	58.6	0.998	2.2		Y	Y	Y
SMSSF-0058069		CDD-723597	[O-][S+](=O)(N=C1C=CC(=O)C=C1)C1=CC2=C(C=CC=C2)C=C1	F0808-1802	45.2	10.2563	1.02	52.7	0.996	2.2		Y	Y	Y
SMSSF-0535799			Cl.CC1=CC2=C(C=C1)N=C(S2)N(CCCN1C=CN=C1)C(=O)C1COC2=C(O1)C=CC=C2	F2971-0847	47.3	10.735	0.941	57.7	0.972	2.2		Y	Y	Y
SMSSF-0606156			CC(C)C1=CC=C(CNC(=O)C2=C(N=NN2)C2=CC=CC(Cl)=C2)C=C1	F6252-7912	49.8	11.3048	0.742	61.5	0.954	2.2		Y	Y	Y
SMSSF-0040454		CDD-1363136	COC1=CC2=CC=CC=C2C=C1C(=O)NC1=C(C=CS1)C(N)=O	F1358-0374	51.2	11.6238	1.71	40.1	0.995	2.2		Y	Y	Y
SMSSF-0058944		CDD-1747212	CC1=C(C=CC=C1C(=O)N1CCN=C1SCC1=CC(=CC=C1)C(F)(F)F)[N+]([O-])=O	F0630-1339	52	11.8062	1.13	43.3	0.959	2.2		Y	Y	Y
SMSSF-0041359			[O-][S+](=O)(NC1=CC=C(C=C1)C1=CC=C(N[S+]([O-])(=O)C2=CC=CS2)C=C1)C1=CC=CS1	F1565-0073	59.9	13.6067	1.46	60.9	0.994	2.2		Y	Y	Y
SMSSF-0056957		CDD-1660102	CC1=CC=C(C=C1)C1=CC(CC(=O)NCCCN2C=CN=C2)=NO1	F5001-0209	62.5	14.1993	1.91	45.1	0.973	2.2		Y	Y	Y
SMSSF-0051564		CDD-2292741	CC[S+]([O-])(=O)C1=CC=C(CC(=O)NC2=NC(=CS2)C2=CC=C(Br)S2)C=C1	F2829-0580	62.7	14.2449	1.75	47.1	0.995	2.2		Y	Y	Y
SMSSF-0060847		CDD-672385	COC1=CC=C(\C=N\NC2=NC(=CS2)C2=CC=CS2)C=C1	F0777-1050	64.4	14.6324	1.51	41.3	0.997	2.2		Y	Y	Y
SMSSF-0056806		CDD-2292136	CC1=C(C(=O)NC2=C(O)C=CC(=C2)[S+]([O-])(=O)N2CCCCC2)C(=NO1)C1=C(Cl)C=CC=C1F	F3345-0693	64.8	14.7235	2.17	46	0.998	2.2		Y	Y	Y
SMSSF-0045311		CDD-1744765	COC1=CC=CC=C1NC(=O)NC1=NC(CC(=O)NC2=CC=C(Br)C=C2F)=CS1	F2096-0791	64.9	14.7463	1.35	33	0.947	2.2		Y	Y	Y
SMSSF-0056916			CC1=NC=CN1CC(O)CN1C2=C(CCCC2)C2=CC=CC(Cl)=C12	F3352-0051	65.5	14.8831	2.27	48.5	0.994	2.2		Y	Y	Y
SMSSF-0057550		CDD-2293183	[O-][S+](=O)(N1CCCCCC1)C1=CC=C(C=C1)C(=O)NNC(=O)C1=CC=C(Br)S1	F0496-0344	69.1	15.7036	1.41	46.7	0.992	2.2		Y	Y	Y
SMSSF-0054231		CDD-1658251	N[S+]([O-])(=O)C1=CC=C(C=C1)N1C(=N)S\C(=C/C2=CC=C(Cl)C=C2)C1=O	F3184-0206	72.4	16.4557	1	75.5	0.99	2.2		Y	Y	Y
SMSSF-0045590		CDD-1693089	ClC1=CC=C(C=C1)C(=O)NC1=NC(CC(=O)NCCC2=CNC3=C2C=CC=C3)=CS1	F2202-0303	75.8	17.2306	1.04	75.5	0.973	2.2		Y	Y	Y
SMSSF-0060670		CDD-1613406	[O-][N+](=O)C1=CC=C(C=C1)N1N=C2CSCC2=C1NC(=O)COC1=C(Cl)C=C(Cl)C=C1	F0778-0435	81.6	18.5526	2.11	44.2	0.938	2.2		Y	Y	Y
SMSSF-0615371		CDD-1810335	NS(=O)(=O)C1=CC=C(CCNC(=O)C2=CC=C(OCC3=NC(=CS3)C3=CC=CO3)C=C2)C=C1	F6041-0553	92.9	21.128	1.47	45.2	0.956	2.2		Y	Y	Y
SMSSF-0059380		CDD-1688943	CN1C(C)=CC2=C1C=CC(CNC(=O)C1=CC=CC3=CC=CC=C13)=C2	F0651-0200	96.1	21.8574	1.19	72.7	0.996	2.2		Y	Y	Y
SMSSF-0057049			O=C(CC1=NOC(=C1)C1=CC=CS1)NCCCN1C=CN=C1	F5001-1235	96.7	21.9941	0.827	56.9	0.926	2.2		Y	Y	Y
SMSSF-0057710		CDD-1541929	CN(C)[S+]([O-])(=O)C1=CC=C(C=C1)C(=O)NC1=NN=C(CC2=CC=C(Cl)S2)O1	F5079-0234	106	24.1138	1.15	80.2	0.986	2.1		Y	Y	Y
SMSSF-0600145		CDD-1625281	CC1=CC=CC(OCCCCN2C(CO)=NC3=C2C=CC=C3)=C1C	F3068-0083	108	24.5696	0.946	71.8	0.981	3		Y	Y	Y
SMSSF-0059956		CDD-1743783	CC1(Cl)C(Cl)\C(=N/[S+]([O-])(=O)C2=CC=CC(=C2)[N+]([O-])=O)C(Cl)=C(Cl)C1=O	F0703-0072	118	26.8488	0.912	98.5	0.976	2.1		Y	Y	Y
SMSSF-0054091		CDD-1728080	COC1=C(NC(=O)CN2N=NC3C2C(=O)N(C3=O)C2=CC=C(Br)C=C2)C=CC=C1	F3165-0337	119	27.0767	1.63	46.3	0.933	2.2		Y	Y	Y
SMSSF-0058675		CDD-2293252	CCC1=NN=C(NC(=O)C2=CC=C(C=C2)[S+]([O-])(=O)N(CC=C)CC=C)O1	F0593-0035	120	27.3046	1.33	66.2	0.995	2.2		Y	Y	Y
SMSSF-0063145		CDD-1612699	OC1=C(C=CC=C1)C(=O)NNC(=O)CCCN1C(=S)S\C(=C\C2=CC=CO2)C1=O	F1063-2075	3.51	0.75441	2.97	9.36	0.326	2.4		Y		Y
SMSSF-0064544		CDD-1579453	CC1=C(C(N2C(=O)CSC2=N1)C1=CC=CS1)C(=O)NC1=CC=CC=C1	F1284-0561	3.74	0.806831	23.6	10.5	0.857	1.4		Y		Y
SMSSF-0597400		CDD-1593693	COC1=CC=C(NC2=CC(C)=NC(NC3=CC=C(NS(=O)(=O)C4=C(C)C=C(C)C(OC)=C4)C=C3)=N2)C=C1	F2078-0204	4.84	1.05754	1.23	19.3	0.871	3		Y		Y
SMSSF-0552787			F[B-](F)(F)F.CCCCN1\C(=C\C=C\C=C\C2=[N+](CCCC)C3=CC=C(Cl)C4=CC=CC2=C34)C2=C3C1=CC=C(Cl)C3=CC=C2	F9995-0008	5.38	1.18062	1.96	17.3	0.822	3		Y		Y
SMSSF-0046933		CDD-1737379	FC1=CC=C(NC(=O)C2=CC=CC3=C2NC2=C3CCCC2)C=C1	F2460-0168	7.83	1.73902	25.3	13.2	0.574	2.4		Y		Y
SMSSF-0056801		CDD-1639023	C(CNC1=CC(=NC2=C(C=NN12)C1=CC=CC=C1)C1=CC=CC=C1)CN1C=CN=C1	F3348-0669	8.02	1.78232	20.8	18.6	0.651	1.4		Y		Y
SMSSF-0057848		CDD-1606856	OC1=CC=C(C=C1)C1(CCCC1)C1=CC(Cl)=CC=C1	F0020-1556	8.18	1.81879	20.4	18.3	0.427	2.4		Y		Y
SMSSF-0052310		CDD-1637580	CCOC1=CC=CC2=C1N=C(S2)N(CCCN1C=CN=C1)C(=O)C1=CC=C(Cl)S1	F2971-0544	10.6	2.37035	6.52	19.4	0.404	2.4		Y		Y
SMSSF-0059402		CDD-1358757	CC1=C(C)C2=C(SC(NNC(=O)C3=CC=CS3)=N2)C=C1	F0642-3311	11.1	2.48431	2.81	18.6	0.669	2.4		Y		Y
SMSSF-0041105		CDD-1607556	[O-][N+](=O)C1=CC(NC(=S)NC(=O)CC2SC(=O)N(C2=O)C2=CC=CC=C2)=CC=C1	F1463-0341	11.5	2.57548	1.26	5.11	0.301	3		Y		Y
SMSSF-0054106		CDD-1658317	[H]N(C(=O)CC1N(CC2=CC=CO2)C(=S)N(C1=O)C1=CC=CC=C1)C1=CC=CC=C1	F3177-0003	13.4	3.00852	2.5	11.8	0.612	2.4		Y		Y
SMSSF-0042882		CDD-1588121	ON1C(=CC2=C1C=CC=C2)C1=CC=CC=C1	F1754-0021	14.4	3.23644	23.2	7.17	0.475	2.4		Y		Y
SMSSF-0046310		CDD-1693629	CC1=NN(C=C1)C1=CC=C(NC2=CC=C(NC(=O)C3=CC=CC=C3Br)C=C2)N=N1	F2320-0115	16.2	3.6467	32.1	7.79	0.687	2.4		Y		Y
SMSSF-0040416			COCCN1\C(SC2=C1C=CC(=C2)[S+](N)([O-])=O)=N\C(=O)C1=CC=CC=C1N[S+]([O-])(=O)C1=CC=C(C)C=C1	F1359-1283	16.6	3.73786	4.98	4.91	0.827	3		Y		Y
SMSSF-0059244		CDD-1672071	CC1=CC2=C(N1)C=CC(CNC(=O)C1=CC=C(Br)C=C1)=C2	F0651-0055	21.3	4.80908	4.06	13	0.938	1.2		Y		Y
SMSSF-0056913		CDD-1746807	O=C(CC1=NOC(=C1)C1=CC=CC=C1)NCCC1=CNC2=C1C=CC=C2	F5001-0163	21.8	4.92304	2.49	14.8	0.818	2.4		Y		Y
SMSSF-0056940		CDD-1684628	BrC1=CC=C(NC(=S)N2CCC3=C(C2)C=CC=C3)C=C1	F3347-0033	22.4	5.05979	1.83	19.6	0.992	1.2		Y		Y
SMSSF-0057971		CDD-1747013	NC(=O)C1=C(NC(=O)C2=C(Cl)SC(Cl)=C2)SC2=C1CCN(CC1=CC=CC=C1)C2	F0526-1414	29.5	6.67801	3.4	17.3	0.97	1.2		Y		Y
SMSSF-0059472		CDD-1585033	FC(F)(F)C1=CC=C(C=C1)C(=O)NCC1=CC2=C(NC3=C2CCCC3)C=C1	F0651-0322	29.6	6.7008	3.3	18.7	0.675	2.4		Y		Y
SMSSF-0058667		CDD-1366601	CCOC(=O)C1=C(NC(=S)NC2=CC=CC(Cl)=C2C)C2=C(N1)C=CC=C2	F0588-0030	34.4	7.79481	15.4	16.9	0.92	1.2		Y		Y
SMSSF-0531185		CDD-1589134	CC1=NC2=C(S1)C=CC(NC(=O)NC1=CC=CC(Cl)=C1)=C2	F0327-0203	58.4	13.2649	4.82	16.5	0.99	2.2		Y		Y
SMSSF-0061135		CDD-1610665	OC1=C(C=CC2=C1N=CC=C2)C(N1CCCC1)C1=NC=CC=C1	F0815-0042	62.6	14.2221	-21.9	13.4	0.595	2.4		Y		Y
SMSSF-0060359		CDD-2357352	OC1=C(O)C(O)=C(C=C1)C1=NNC=C1OC1=CC=CC=C1	F0738-0126	65.4	14.8603	-18	14.2	0.763	2.4		Y		Y
SMSSF-0056905		CDD-1994619	COC(=O)CSC1=NC(=CS1)C1=CC=C(O)C(O)=C1	F3358-0060	66	14.997	-16.5	7.61	0.88	2.4		Y		Y
SMSSF-0051651		CDD-1429816	CSC1=C(C#N)C(C(C(=O)C2=CC=CS2)C(O)(N1)C(F)(F)F)C1=CC=CC=C1Cl	F0423-0013	73	16.5925	-13	6.3	0.96	2.2		Y		Y
SMSSF-0533269		CDD-1011956	CC1=CC(=NC(NC2=CC=C(NS(=O)(=O)C3=CC=C(Cl)C=C3)C=C2)=N1)N1CCCC1	F2078-0271	< 1.00	NA	0.12	89.6	0.958	3			Y	Y
SMSSF-0046927		CDD-1712033	CC(C)C1=CC=C(N[S+]([O-])(=O)C2=C3C=CN=CC3=CC=C2)C=C1	F2457-0116	< 1.00	NA	0.293	34.5	0.716	2.4			Y	Y
SMSSF-0533677		CDD-396078	Cl.CNCC1=NC(=NO1)C1=CC=CC=C1	F2185-0033	> 128	> 29	1.77	10700	0.957	3			Y	Y
SMSSF-0015376		CDD-1669223	CC1=CC2=C(N1)C=CC(CNC(=O)NC1=CC(Cl)=C(Cl)C=C1)=C2	F0651-0538	> 128	> 29	1.58	7090	0.997	2.1			Y	Y
SMSSF-0601119		CDD-1793279	ClC1=C(NC2=C(N=NN2)C(=O)NCC2=CC3=C(OCO3)C=C2)C=CC=C1	F3398-2428	> 128	> 29	0.938	6340	0.919	3			Y	Y
SMSSF-0598635		CDD-1656125	FC1=CC=C(C=C1)S(=O)(=O)CCC(=O)NC1=C(C#N)C2=C(CN(CC3=CC=CC=C3)CC2)S1	F2536-1275	> 128	> 29	0.957	5940	0.974	2.1			Y	Y
SMSSF-0037610		CDD-1736744	FC1=CC=CC=C1CSC1=NC(CC(=O)N2CCCC3=C2C=CC=C3)=CC(=O)N1	F5485-0702	> 128	> 29	0.441	3310	0.906	3			Y	Y
SMSSF-0597947		CDD-1871916	COC1=C(C=CC=C1)C1=NN=C(NC(=O)CC2=CC3=C(OCO3)C=C2)O1	F2300-0364	> 128	> 29	0.525	3190	0.924	3			Y	Y
SMSSF-0045246		CDD-1628679	CCOC(=O)C1CCN(CC1)C(C1=CC=CN=C1)C1=C(O)C=C(C)N(CC2=CC=CO2)C1=O	F2074-1223	> 128	> 29	0.897	3160	0.952	2.1			Y	Y
SMSSF-0602729		CDD-1644060	O=C(CN1N=C2CSCC2=C1NC(=O)C1=CC2=C(O1)C=CC=C2)NCCC1=CC=CC=C1	F5486-1167	> 128	> 29	0.402	2810	0.915	3			Y	Y
SMSSF-0046084		CDD-1629808	ClC1=CC=C(CC(=O)NC2=NN=C(O2)C2=CC=CO2)S1	F2245-0892	> 128	> 29	0.458	2100	0.977	2.1			Y	Y
SMSSF-0595738		CDD-1606215	CC1=CC2=C(N1)C=CC(CNC(=O)C1=CC=C(C=C1)C1=CC=CC=C1)=C2	F0651-0079	> 128	> 29	0.516	2040	0.895	3			Y	Y
SMSSF-0597978		CDD-1595352	COC1=CC=C(C=C1)S(=O)(=O)NC1=NC(CC(=O)NC2=CC(C)=C(Br)C=C2)=CS1	F2322-0732	> 128	> 29	0.484	1880	0.914	2.1			Y	Y
SMSSF-0060217		CDD-1672437	CC1=CC=C(C=C1)[S+]([O-])(=O)N(C(=O)C1=CC=CC=C1)C1=C(Cl)C(Cl)=C(O)C(Cl)=C1Cl	F0703-0058	> 128	> 29	0.93	1670	0.996	2.1			Y	Y
SMSSF-0599549		CDD-1650510	ClC1=CC=C(C=C1)N1N=C2CSCC2=C1NC(=O)C(=O)NCCCN1C=CN=C1	F2780-0261	> 128	> 29	0.187	1550	0.968	2.1			Y	Y
SMSSF-0056871		CDD-1640347	CC1=CC=C(C=C1)C1=CC(CC(=O)N2CCC(CC2)C(N)=O)=NO1	F5001-0332	> 128	> 29	0.509	1290	0.989	2.1			Y	Y
SMSSF-0602983		CDD-1644572	CC1=NC(=CC(NC2=CC=C(NS(=O)(=O)C3=CC=C(OC(F)(F)F)C=C3)C=C2)=N1)N1C=CN=C1	F5607-0195	> 128	> 29	0.368	1210	0.985	2.1			Y	Y
SMSSF-0602728		CDD-1643939	O=C(CN1N=C2CSCC2=C1NC(=O)CC1=CC=CS1)NCCC1=CC=CC=C1	F5486-1158	> 128	> 29	0.258	1120	0.87	3			Y	Y
SMSSF-0040700		CDD-328149	CC(=O)NC1=C(N=C(N\N=C\C2=CC(Cl)=CC=C2)S1)C1=CC=CS1	F1423-0536	> 128	> 29	0.739	1090	0.995	2.1			Y	Y
SMSSF-0615092		CDD-1668926	O=C(NCC1=CC=CS1)NC1=NC(=CS1)C1=CC2=C(O1)C=CC=C2	F5773-0418	> 128	> 29	1.55	1020	0.996	2.1			Y	Y
SMSSF-0608457			O[C@@H](C1=CC=CO1)C1=CC=C(CNC(=O)C2=CC=CC=C2Br)S1	F6418-0654	> 128	> 29	0.135	934	0.933	3			Y	Y
SMSSF-0046802		CDD-703141	COC1=CC=C(C=C1)C(=O)\C=C\C1=CC=C(O1)C1=CC=C(F)C=C1	F0344-1712	> 128	> 29	0.565	912	0.988	2.1			Y	Y
SMSSF-0027961		CDD-407133	COC1=CC=CC(=C1)S(=O)(=O)NCC1=CC=C(C=C1)C(=O)NC1=C(F)C=C(Br)C=C1	F3394-0928	> 128	> 29	0.482	821	0.894	2.3			Y	Y
SMSSF-0531567		CDD-1688938	CN1C(C)=CC2=C1C=CC(CNC(=O)C1=CC=CC(Br)=C1)=C2	F0651-0178	> 128	> 29	0.221	781	0.933	3			Y	Y
SMSSF-0542142		CDD-1814782	CC1=CC(=NO1)C(=O)NC1=NC(=CO1)C(=O)NC1=CC=C(F)C(=C1)C(F)(F)F	F6196-1482	> 128	> 29	0.481	710	0.978	2.1			Y	Y
SMSSF-0597401		CDD-1864268	CN(C)C1=CC(C)=NC(NC2=CC=C(NS(=O)(=O)C3=CC=C(C=C3)C3=CC=CC=C3)C=C2)=N1	F2078-0231	> 128	> 29	0.279	684	0.955	2.1			Y	Y
SMSSF-0531851		CDD-1652829	O=C(NC1=CC(=CC=C1)C1=NC2=C(N1)C=CC=C2)C1=CC=C(S1)C(=O)NC1=CC(=CC=C1)C1=NC2=C(N1)C=CC=C2	F0806-0303	> 128	> 29	0.76	605	0.991	2.1			Y	Y
SMSSF-0035268		CDD-1735955	FC1=CC=C(C=C1)C1=CN2C(SC=C2C(=O)NC2=CC=C(C=C2)S(=O)(=O)NC2=NC=CS2)=N1	F5269-0056	> 128	> 29	0.0985	434	0.876	3			Y	Y
SMSSF-0058543		CDD-1691195	[O-][S+](=O)(CC(=O)N1N=C(CC1C1=CC=C(F)C=C1)C1=CC=CS1)C1=CN(CC2=C(Cl)C=CC=C2)C2=C1C=CC=C2	F0590-0459	> 128	> 29	0.141	427	0.965	2.1			Y	Y
SMSSF-0531874		CDD-1849321	O=C(NC1=CC=CC(=C1)C1=NC2=C(N1)C=CC=C2)C1=CC(=NC2=C1C=CC=C2)C1=CC=CS1	F0816-0179	> 128	> 29	0.15	400	0.973	2.1			Y	Y
SMSSF-0046230		CDD-2293839	COC1=CC=C(C=C1)[S+]([O-])(=O)NC1=NC(CC(=O)NC2=NC3=C(S2)C=CC=C3)=CS1	F2322-0734	> 128	> 29	0.656	339	0.974	2.1			Y	Y
SMSSF-0058775		CDD-1747191	O=C(CSCC(=O)NC1=NC(=C(S1)C1=CC=CC=C1)C1=CC=CC=C1)NC1=NC2=C(S1)C=CC=C2	F0558-0318	> 128	> 29	0.13	335	0.964	3			Y	Y
SMSSF-0535029		CDD-1881800	CN(C)S(=O)(=O)C1=CC=C(C=C1)C1=NN=C(NC(=O)C2=C(C)ON=C2C2=CC=CC=C2Cl)O1	F2645-0984	> 128	> 29	0.401	325	0.887	3			Y	Y
SMSSF-0017644		CDD-1573286	OC(=O)C1=NOC(=C1)C1=CC=C(F)C(F)=C1	F2158-0578	> 128	> 29	6.79	324	0.983	3			Y	Y
SMSSF-0045265		CDD-1744753	ClC1=CC=C(NC(=O)NC2=NC(CC(=O)NCCC3=CNC4=C3C=CC=C4)=CS2)C=C1	F2096-0553	> 128	> 29	0.694	294	0.984	2.1			Y	Y
SMSSF-0040263			COC(=O)CN1\C(SC2=C1C=CC(=C2)[S+](N)([O-])=O)=N\C(=O)C1=CC=C(C=C1)[S+]([O-])(=O)N1CCCC2=C1C=CC=C2	F1366-1242	> 128	> 29	0.696	223	0.984	2.1			Y	Y
SMSSF-0046846		CDD-1581937	FC(F)(F)C1=CC=CC(=C1)C1=CC=C(O1)\C=C\C(=O)C1=CC=CS1	F0344-1775	> 128	> 29	0.704	223	0.989	2.1			Y	Y
SMSSF-0535922		CDD-1375603	CC1=CC=CC(OCC2=CC=C(O2)C(=O)NC2=CC=C(C=C2)S(N)(=O)=O)=C1	F3088-2242	> 128	> 29	0.264	220	0.95	3			Y	Y
SMSSF-0046316		CDD-2293830	[O-][S+](=O)(NC1=NC(CC(=O)NC2=CC3=C(OCCO3)C=C2)=CS1)C1=CC=C(Cl)C=C1	F2322-0264	> 128	> 29	0.139	218	0.944	2.1			Y	Y
SMSSF-0056875		CDD-1746800	CC1=CC=C(Cl)C=C1NC(=O)CC1=NOC(=C1)C1=CC=CS1	F5001-1318	> 128	> 29	0.288	199	0.768	2.3			Y	Y
SMSSF-0533259		CDD-1864116	CC1=CC=C(NC2=NC(NC3=CC=C(NC(=O)CC4=CC=CC=C4)C=C3)=NC(C)=C2)C=C1	F2077-0254	> 128	> 29	0.38	175	0.979	2.1			Y	Y
SMSSF-0598948		CDD-1773921	FC1=CC=C(C=C1)S(=O)(=O)NC1=CC(=CC=C1)C(=O)NC1=NN=C(O1)C1=CC2=C(OCCO2)C=C1	F2619-0843	> 128	> 29	0.228	170	0.954	2.1			Y	Y
SMSSF-0598952		CDD-1597057	COC1=CC=C(C=C1)S(=O)(=O)NC1=CC=C(C=C1)C(=O)NC1=NC(=CS1)C1=NC=CC=C1	F2620-2083	> 128	> 29	0.159	160	0.948	3			Y	Y
SMSSF-0027649		CDD-1733694	FC1=CC=C(NC(=O)CCSC2=NC3=C(C(=CS3)C3=CC=CC=C3Cl)C(=O)N2C2=CC=CC=C2)C=C1	F3394-0446	> 128	> 29	0.688	148	0.996	2.1			Y	Y
SMSSF-0056790		CDD-1746792	OC1=CC=C(C=C1O)C1=CSC(SCC(=O)C2=CC(=CS2)[N+]([O-])=O)=N1	F3358-0005	> 128	> 29	0.246	139	0.987	2.1			Y	Y
SMSSF-0054002		CDD-1658331	[O-][N+](=O)C1=C(NC(=O)CN2N=NC3C2C(=O)N(C3=O)C2=CC=C(F)C=C2)C=CC=C1	F3168-1131	> 128	> 29	1.33	128	0.986	2.1			Y	Y
SMSSF-0059119		CDD-2293229	[O-][S+](=O)(N1CCCCC1)C1=CC=C(C=C1)C(=O)N1CCN=C1SCC1=CC=C(C=C1)C(F)(F)F	F0630-1464	> 128	> 29	0.672	128	0.995	2.1			Y	Y
SMSSF-0046316		CDD-2293830	[O-][S+](=O)(NC1=NC(CC(=O)NC2=CC3=C(OCCO3)C=C2)=CS1)C1=CC=C(Cl)C=C1	F2322-0264	> 128	> 29	0.655	121	0.997	2.1			Y	Y
SMSSF-0046190		CDD-1675578	CC1(C)COC2=C(NC1=O)C=CC(NC(=O)CC1=CC=C(Cl)C=C1)=C2	F2261-0533	> 128	> 29	0.919	119	0.906	2.1			Y	Y
SMSSF-0059455		CDD-241754	CC1=CC2=C(N1)C=CC(CNC(=O)NC1=CC=CC=C1)=C2	F0651-0533	> 128	> 29	0.873	97.5	0.996	2.1			Y	Y
SMSSF-0040352		CDD-1672803	ClC1=CC=C(S1)C1=NN=C(NC(=O)C2=CC(=NC3=C2C=CC=C3)C2=CC=CC=C2)O1	F1374-1094	> 128	> 29	0.93	69.9	0.994	2.2			Y	Y
SMSSF-0046737		CDD-1654993	CC1=C(C2=C(N1)C=CC=C2)[S+]([O-])(=O)CCNC(=O)NC1=CC=CS1	F2369-0017	> 128	> 29	0.778	56.2	0.997	2.2			Y	Y
SMSSF-0057614		CDD-1737389	CCN(CC)C1=CC=C(NC(=O)C2=NN(C=C2OC)C2=CC=C(F)C=C2)C(C)=C1	F5069-0119	> 128	> 29	5.44	35	0.891	3			Y	Y
SMSSF-0045973		CDD-1594914	CC1=CC2=C(OC3=C(C=C(N[S+]([O-])(=O)C4=CC=CC=C4Br)C=C3)C(=O)N2)C=C1	F2270-0300	> 128	> 29	-2.19	2100	0.0997	4			Y
SMSSF-0537005		CDD-1621286	CSC1=NNC(=O)C2=CC(=NN12)C1=CC=C(C)C=C1	F3382-6753	> 128	> 29	0.281	314	0.921	4			Y
SMSSF-0028101		CDD-854214	CC(C)(C)C1=CC=C(C=C1)S(=O)(=O)NCC1=CC=C(C=C1)C(=O)NC1=CC2=C(OCO2)C=C1	F3394-0974	> 128	> 29	0.208	72.3	0.681	4			Y
SMSSF-0535844		CDD-1669521	CC1=CC=C(CC(=O)NC2=NN=C(CSC3=CC=CC=C3)O2)C=C1	F2995-0644	> 128	> 29	0.14	59.6	0.825	4			Y
SMSSF-0059826		CDD-1747342	CC(NC(=O)NC1=CC=CC(Cl)=C1)C(N1CCN(CC1)C1=C(F)C=CC=C1)C1=CC=CS1	F0655-1153	> 128	> 29	0.225	40.6	0.834	4			Y
SMSSF-0532244		CDD-1647654	CC1=CC(C)=C(C=C1C)S(=O)(=O)NC1=CC2=C(OC3=C2CCCC3)C=C1	F1269-0118	> 128	> 29	0.249	28.4	0.884	4			Y
SMSSF-0612712			FC(F)(F)C1=CC(=NC=N1)N1CCC(CC1)NC(=O)CC1=C(Br)C=CC=C1	F6523-0083	> 128	> 29	0.24	25.1	0.895	4			Y
SMSSF-0531419		CDD-1844730	BrC1=CC=C(C=C1)C1=C(SCCNC(=O)C2=CC=CS2)C2=C(N1)C=CC=C2	F0582-0640	> 128	> 29	0.459	24.8	0.91	4			Y
SMSSF-0600067		CDD-1637429	CC1=CC=CC2=C1N=C(S2)N(CCCN1C=CN=C1)C(=O)C1=CC=C(Cl)S1	F2971-0287	> 128	> 29	0.772	23.1	0.838	4			Y
SMSSF-0052486		CDD-1363831	COC1=CC2=C(C=C1)N=C(S2)N(CCCN1C=CN=C1)C(=O)\C=C\C1=CC=CS1	F2971-1003	< 1.00	NA	1.02	11.8	0.0729	2.4				Y
SMSSF-0052356		CDD-1746174	COC1=CC=C(OC)C2=C1SC(=N2)N(CCCN1C=CN=C1)C(=O)COC1=CC=CC=C1	F2972-0379	> 128	> 29	-3.79	17.4	0.477	2.4				Y
SMSSF-0064809		CDD-938636	OC1=CC=C(N[S+]([O-])(=O)C2=CC=CS2)C=C1SC1=NC2=CC=CC=C2S1	F1269-1795	> 128	> 29	-17.7	13	0.71	2.4				Y
SMSSF-0059638		CDD-1747311	O=C(NC1=CC=C(NC2=CC=CC=C2)C=C1)C(=O)C1=CNC2=C1C=CC=C2	F0675-0185	> 128	> 29	-16.8	12.6	0.914	2.2				Y
SMSSF-0060492		CDD-1647768	C1OC2=C(O1)C=C(C=C2)C(C1=CNC2=C1C=CC=C2)C1=CNC2=C1C=CC=C2	F0743-0003	> 128	> 29	-13.4	10.1	0.616	2.4				Y
SMSSF-0057640		CDD-1585715	OCC1=CC(=O)C(O)=C(CN2CCCCC2)O1	F0499-0033	> 128	> 29	2.36	17.4	0.11	4
SMSSF-0537128		CDD-1726240	COC1=CC=C(NC2=C(N=NN2)C(=O)NC2=CC=C(C)C(Cl)=C2)C=C1Cl	F3398-1087	> 128	> 29	2.52	16.8	0.974	4
SMSSF-0596050		CDD-1590675	O=C(NC1=CC=C(C=C1)C1=NC2=C(N1)C=CC=C2)C1=C2C=CC=CC2=NC(=C1)C1=CC=CC=C1	F0816-0051	> 128	> 29	2.28	16	0.889	4
SMSSF-0058777		CDD-1366431	CCC(C(=O)N1CC(=O)NC2=C(C=C(Br)C=C2)C1C1=CC=CC=C1)C1=CC=CC=C1	F0560-0310	> 128	> 29	0.364	15	0.886	4
SMSSF-0533264		CDD-1864196	CCN(CC)C1=NC(NC2=CC=C(NC(=O)C3=CC=CC=C3Br)C=C2)=NC(C)=C1	F2077-0891	> 128	> 29	2.78	14.4	0.889	4
SMSSF-0531222		CDD-1358557	CC1=NC2=CC(NC(=O)C3=C4C=CC=CC4=NC(=C3)C3=CC=CC=C3)=CC=C2N1C1=CC=CC=C1	F0375-0346	> 128	> 29	1.28	13.3	0.858	4
SMSSF-0531476		CDD-1652523	O=C(NC1=NN=C(O1)C1=COCCO1)C1=CC=C(C=C1)S(=O)(=O)N1CCCC2=C1C=CC=C2	F0608-0179	> 128	> 29	0.522	12.8	0.896	4
SMSSF-0535797			Cl.ClC1=CC=CC2=C1N=C(S2)N(CCCN1C=CN=C1)C(=O)CSC1=CC=CC=C1	F2971-0149	> 128	> 29	12.6	12.5	0.733	4
SMSSF-0531865		CDD-1849267	CC1=CC=C(Cl)C=C1NS(=O)(=O)C1=C2NC(=O)C3=CC=CC(=C23)C(=C1)S(=O)(=O)NC1=CC(Cl)=CC=C1C	F0808-1666	> 128	> 29	1.48	12.2	0.9	4
SMSSF-0599738		CDD-1767576	CSC1=CC=C(CC(=O)NC2=NC3=C(S2)C=C2OCOC2=C3)C=C1	F2828-0364	> 128	> 29	0.388	12	0.828	4
SMSSF-0533306			Cl.O=C(NC1=NC2=C(CN(CC3=CC=CC=C3)CC2)S1)C(C1=CC=CC=C1)C1=CC=CC=C1	F2093-0709	> 128	> 29	2.14	11.5	0.654	4
SMSSF-0067005		CDD-1580343	O=C1C2=CC(=CC=C2C2=C1C=C(C=C2)S(=O)(=O)NC1=CC=CC=C1)S(=O)(=O)NC1=CC=CC=C1	F1345-0074	> 128	> 29	1.47	10	0.895	4
SMSSF-0017350		CDD-786487	COC1=CC=C(C=C1OC)C1=NN=C(S)O1	F2146-0013	> 128	> 29	0.359	9.22	0.718	4
SMSSF-0600261		CDD-2274804	CC1=C(Cl)C=CC=C1NC(=O)CN1N=NC2C1C(=O)N(C2=O)C1=CC(F)=C(F)C=C1	F3165-1279	> 128	> 29	0.366	9.17	0.764	4
SMSSF-0014902		CDD-277692	ClC1=CC=C(NC(=O)NC2=NC(=CS2)C2=CC=CC=C2)C=C1	F0014-0204	> 128	> 29	0.307	9.15	0.908	4
SMSSF-0061091		CDD-830001	CC1=C(C(C2=CC=CO2)C2=C(C)NC3=C2C=CC=C3)C2=C(N1)C=CC=C2	F0815-0035	> 128	> 29	2.22	8.81	0.794	4
SMSSF-0601173		CDD-1793976	ClC1=CC=C(CNC(=O)C2=C(NC3=CC=C(OCC4=CC=CC=C4)C=C3)NN=N2)C=C1	F3398-4427	> 128	> 29	2.25	7.96	0.978	4
SMSSF-0535790		CDD-1756457	FC1=CC=C(C=C1)S(=O)(=O)N1CCC(CC1)C(=O)NC1=NC(=CS1)C1=CC2=C(OCO2)C=C1	F2967-0082	> 128	> 29	2.73	7.65	0.698	4
SMSSF-0549786		CDD-1839240	O=C(CC1=CNC2=C1C=CC=C2)NC1=CC=C(C=C1)C1=CSC(NC2=CN=CC=C2)=N1	F6468-0008	> 128	> 29	2.36	6.49	0.577	4
SMSSF-0612608			O[C@@H](CNC(=O)C(=O)NC1=CC=CC=C1C(F)(F)F)C1=CSC2=CC=CC=C12	F6521-4572	> 128	> 29	0.401	5.67	0.809	4
SMSSF-0048959		CDD-1011554	FC1=CC=C(NC(=O)C(=O)NCCN2CCOCC2)C(F)=C1	F2616-0444	> 128	> 29	0.479	5.26	0.844	4
SMSSF-0601837		CDD-1800647	FC(F)(F)OC1=CC=C(NC(=O)CC2=NOC(=C2)C2=CC3=C(OCO3)C=C2)C=C1	F5001-2098	> 128	> 29	2.63	5.19	0.79	4
SMSSF-0612848			CN1C=CC=C1C1=NOC(CNC(=O)C2=C3C=CC=CC3=NC(O)=C2)=N1	F6523-2767	> 128	> 29	0.495	5.16	0.823	4
SMSSF-0533509			NC1=CC=C(C=C1)C1=CSC(NC2=CC=CC=C2Cl)=N1	F2147-1698	> 128	> 29	16	4.97	0.936	4
SMSSF-0534064		CDD-1870308	CCOC1=CC=CC2=C1OC(=C2)C1=NN=C(NC(=O)C2=CC=CC=C2SC)O1	F2273-0324	> 128	> 29	2.73	4.9	0.681	4
SMSSF-0058513		CDD-1747149	CCOC(=O)C1=CC=C(NC(=O)CSC2=C(NC3=C2C=CC=C3)C2=CC=CC=C2)C=C1	F0575-0095	> 128	> 29	-0.984	4.85	0.988	4
SMSSF-0057684		CDD-1746957	[O-][N+](=O)CC(C1=C(NC2=C1C=CC=C2)C1=CC=CC=C1)C1=CC=C(Cl)C=C1	F0499-0041	> 128	> 29	-8.86	4.83	0.684	4
SMSSF-0596041		CDD-1590657	CC(C)(C)C1=CC=C(C=C1)S(=O)(=O)NC1=CC=C(C=C1)C1=CC=C(NS(=O)(=O)C2=CC=C(C=C2)C(C)(C)C)C=C1	F0808-0486	> 128	> 29	1.83	4.8	0.76	4
SMSSF-0058004		CDD-1610061	BrC1=CC=C(C=C1)C(=O)N\N=C1/SC=C(N1CC=C)C1=CC=CC=C1	F0017-0105	> 128	> 29	-11.3	4.51	0.923	4
SMSSF-0058264		CDD-1671673	[H]N(C(=S)N1CCN2C=CC=C2C1C1=CC=CS1)C1=CC=C(Cl)C=C1	F0533-0386	> 128	> 29	-3.47	4.51	0.717	4
SMSSF-0059325		CDD-2293405	COC1=CC=C(OC)C(=C1)C1CC(=NN1C(=O)C1=CC=CO1)C1=CC=C(N[S+](C)([O-])=O)C=C1	F0652-0075	> 128	> 29	-19	4.38	0.841	4
SMSSF-0058688		CDD-1366429	CC1=CC(NC(=O)CSC2=C(NC3=C2C=CC=C3)C2=CC=CC=C2)=NO1	F0575-0117	> 128	> 29	-11.2	4.2	0.985	4
SMSSF-0058556		CDD-1747156	FC1=CC=CC=C1NC(=O)CSC1=C(NC2=C1C=CC=C2)C1=CC=CC=C1	F0575-0098	> 128	> 29	-1.29	4.18	0.972	4
SMSSF-0058922			COC1=CC=C(C=C1)[S+]([O-])(=O)N1N=C(CC1C1=CC=CO1)C1=CC=C(N[S+](C)([O-])=O)C=C1	F0622-0030	> 128	> 29	-1.74	3.77	0.977	4
SMSSF-0532164		CDD-1579442	ClC1=CC(NC(=O)CSC2=C(C#N)C(CC(=O)N2)C2=CC=CS2)=CC(Cl)=C1	F1154-0279	> 128	> 29	23.7	3.74	0.452	4
SMSSF-0059376		CDD-1672104	CC1=CC2=C(N1)C=CC(CNC(=O)C1=CC(Br)=CC=C1Cl)=C2	F0651-0062	> 128	> 29	-6.52	3.57	0.874	4
SMSSF-0058353		CDD-241000	CCOC(=O)C1=C(NC(=O)C2COC3=C(O2)C=CC=C3)SC2=C1CCN(CC1=CC=CC=C1)C2	F0537-0767	> 128	> 29	-33.9	3.56	0.5	4
SMSSF-0046061		CDD-2293793	CN1C2=C(OC3=C(C=C(N[S+]([O-])(=O)C4=C(C)C=C(C)C=C4C)C=C3)C1=O)C=CC(C)=C2	F2270-0487	> 128	> 29	15.9	3.55	0.722	4
SMSSF-0535925		CDD-1782621	CC1=C(C=C(O1)C1=CC=C(Cl)C=C1)C(=O)NC1=CC=C(C=C1)S(N)(=O)=O	F3088-2919	> 128	> 29	3.07	3	0.312	4
SMSSF-0552280			FC1=CC=CC(F)=C1NC(=O)N1CCC(C1)C1=CC2=C(OCO2)C=C1	F6518-4531	> 128	> 29	-1.7	2.98	0.213	4
SMSSF-0058301		CDD-1650415	BrC1=CC=C(S1)C1=CSC(NC(=O)C2COC3=C(O2)C=CC=C3)=N1	F0537-0211	> 128	> 29	-0.619	2.97	0.826	4
SMSSF-0612288			FC1=CC=C(CNC(=O)NC2=CC3=CC=NN3C=C2)C=C1	F6512-0912	> 128	> 29	0.545	2.92	0.808	4
SMSSF-0537072		CDD-1647061	COC1=CC2=C(C=C1)C(=O)C(OC1=CC=C(C=C1)C(=O)NCCC1=CNC3=CC=CC=C13)=CO2	F3385-6198	> 128	> 29	3.15	2.91	0.151	4
SMSSF-0047239		CDD-1712037	O=C(NC1=CC=C2OCCOC2=C1)C1=CC=CC2=C1NC1=C2CCCC1	F2460-0145	> 128	> 29	-1.48	2.81	0.992	4
SMSSF-0057621		CDD-1603358	CN(C)[S+]([O-])(=O)C1=CC2=C(C=C1)N=C(NC(=O)C1=NN(C)C=C1)S2	F5094-0383	> 128	> 29	-31.1	2.3	0.108	4
SMSSF-0059323		CDD-1580908	[O-][S+](=O)(NCC1=CC2=C(NC3=C2CCCC3)C=C1)C1=CC=C2C=CC=CC2=C1	F0651-0413	> 128	> 29	-1.98	2.02	0.64	4
SMSSF-0058600		CDD-1747165	O=C(CSC1=C(NC2=C1C=CC=C2)C1=CC=CC=C1)NC1=CC=C2OCOC2=C1	F0575-0109	> 128	> 29	-1.56	1.93	0.968	4
SMSSF-0601817		CDD-1800573	COC1=C(OC)C=C(C=C1)C1=CC(CC(=O)NC2=NC=CS2)=NO1	F5001-1170	> 128	> 29	1.9	1.89	0.522	4
SMSSF-0046017		CDD-1630090	CCC1=CC=C(S1)[S+]([O-])(=O)NC1=CC2=C(OC3=C(NC2=O)C=C(C)C=C3)C=C1	F2270-0328	> 128	> 29	-1.47	1.88	0.991	4
SMSSF-0552245			CN1C=C(C=N1)S(=O)(=O)NCC1=CC(=CN=C1)C1=CC=CS1	F6515-4798	> 128	> 29	1.38	1.78	0.151	4
SMSSF-0017295		CDD-1572706	NC1=NN=C(O1)C1=CC=CO1	F2146-0060	> 128	> 29	67.5	1.54	0.225	4
SMSSF-0051519		CDD-1584283	COC(=O)C1C(C2=C(OC)C=CC=C2)C(C#N)=C(NC1=O)SCC(=O)NC1=CC=C(Br)C=C1	F0422-0265	> 128	> 29	-3.39	1.48	0.985	4
SMSSF-0601892		CDD-1800862	FC(F)(F)OC1=CC=C(NC(=O)CC2=CSC(NC(=O)C3=CNC(=O)C=C3)=N2)C=C1	F5008-0321	> 128	> 29	3.61	1.45	0.43	4
SMSSF-0533616			Cl.Cl.NCC1=CC(OC2=NC=CC=C2)=CC=C1	F2167-0210	> 128	> 29	22.4	1.35	0.276	4
SMSSF-0026086		CDD-1733095	CSC1=CC=CC(NC(=O)CN2C=CC=C(C3=NC(=NO3)C3=CC=CC=C3)C2=O)=C1	F3382-6473	> 128	> 29	3.49	1.3	0.498	4
SMSSF-0046145		CDD-1744950	CN1C2=C(OC3=C(C=C(NC(=O)C4=CC=CS4)C=C3)C1=O)C=CC(C)=C2	F2269-0530	> 128	> 29	-1.12	1.1	0.99	4
SMSSF-0056148		CDD-1690211	CCC1=CC=C(C=C1)C(=O)C1=C(N)C(C2=NC3=C(N2)C=CC=C3)=C2C=CC=CN12	F3306-0010	> 128	> 29	-77	1.07	0.333	4
SMSSF-0614946		CDD-1751161	ClC1=C(C=CC=C1)S(=O)(=O)NCCNC1=NN=C(NC2=NC=CC=C2)C=C1	F5235-0131	> 128	> 29	-4.13	0.87	0.288	4
SMSSF-0044408		CDD-1719898	ClC1=CC=C(C=C1)C1=NN=C(SCC(=O)N2CCCCC2)C=C1	F1899-0162	> 128	> 29	53.3	0.847	0.153	4
SMSSF-0601061			C[C@H](NS(=O)(=O)C1=C(C)C=CC(C)=C1)C(=O)NC1=CC=C(C=C1)C1=NC2=CC=CC=C2S1	F3394-1035	> 128	> 29	-2.49	0.749	0.408	4
SMSSF-0045167		CDD-1727799	COC1=CC=CC=C1N1N=CC2=C1N=C(NC2=O)SCC(=O)NC1=NOC(C)=C1	F2085-0245	> 128	> 29	-0.964	0.737	0.353	4
SMSSF-0044903			CC1=CC(C)=C(C(C)=C1)[S+]([O-])(=O)NC1=CC2=C(C=C1)N(CCC2)[S+]([O-])(=O)C1=CC=CS1	F2043-0173	> 128	> 29	-0.896	0.666	0.993	4
SMSSF-0046147		CDD-2293790	[O-][S+](=O)(NC1=CC2=C(OC3=C(NC2=O)C=CC=C3)C=C1)C1=CC2=C(CCCC2)C=C1	F2270-0230	> 128	> 29	-2.18	0.543	0.958	4
SMSSF-0034082		CDD-1661530	COC1=C(OC)C=C(C=C1)C(=O)NCCN1N=C(C=CC1=O)C1=CC=NC=C1	F5230-0345	> 128	> 29	-42.1	0.309	0.558	4
SMSSF-0601350		CDD-1796448	CCOC1=CC=C(NC(=O)CN2NC(=CC2=O)C2=CC=C(C)C=C2)C=C1	F3406-4079	> 128	> 29	18.9	0.111	0.621	4
SMSSF-0056872		CDD-1638960	CC1=C(C)C2=CC=CC(Cl)=C2N1CC(O)CN1N=NC2=C1C=CC=C2	F3352-0035	> 128	> 29	-2.15	-0.0535	0.961	4
SMSSF-0036386		CDD-1736339	CSC1=CC=CC(NC(=O)CC2=CSC(NC3=CC=CC=C3)=N2)=C1	F5382-0149	> 128	> 29	19.1	-0.185	0.952	4
SMSSF-0045609		CDD-1744819	ClC1=CC=C(S1)C1=CSC(NC(=O)C2CCCCC2)=N1	F0327-0091	> 128	> 29	-2.68	-0.286	0.955	4
SMSSF-0601844			C[C@H]1CC2=C(O1)C=CC(=C2)C1=CC(CC(=O)NC2=NC=CS2)=NO1	F5001-2974	> 128	> 29	4.67	-0.446	0.181	4
SMSSF-0601812		CDD-1743496	NC(=O)C1=CC=C(NC(=O)CC2=NOC(=C2)C2=CC=C(Cl)C=C2)C=C1	F5001-0509	> 128	> 29	6.22	-0.769	0.278	4
SMSSF-0600966		CDD-1602024	COC1=CC2=C(C=C1OC)C1=C(N2)C(=O)N(CC(=O)NCC2=CC=CO2)C=N1	F3382-6702	> 128	> 29	-29	-0.926	0.604	4
SMSSF-0059273		CDD-1367499	CCOC1=CC=CC2=C1N=C(NC1=NC3=C(S1)C=C1OCOC1=C3)S2	F0646-8579	> 128	> 29	-128	-1.13	0.783	4
SMSSF-0601126		CDD-1750881	CC1=CC2=C(NC3=CC(Cl)=C(F)C=C3)C=C(N=C2C=C1)C(O)=O	F3398-2737	> 128	> 29	14.6	-1.13	0.907	4
SMSSF-0046187		CDD-1654752	CC1=CC2=C(OC3=C(C=C(NC(=O)CC4=CC=CS4)C=C3)C(=O)N2)C=C1	F2269-0333	> 128	> 29	-0.765	-1.19	0.865	4
SMSSF-0046759		CDD-1741235	CN(C)C(CNC(=O)C1=CC(C)=C(C)C=C1)C1=CSC=C1	F2392-0083	> 128	> 29	29.9	-1.25	0.528	4
SMSSF-0058204		CDD-1747068	CC1=CC(=CC(C)=C1)N1N=C2CSCC2=C1NC(=O)CSCC1=CC=CC=C1	F0529-0147	> 128	> 29	414	-1.38	0.0655	4
SMSSF-0044828		CDD-2293560	CCC1=CC=C(S1)[S+]([O-])(=O)NC1=CC2=C(CCCN2C(=O)C2=CC=CS2)C=C1	F2050-0171	> 128	> 29	-1.94	-1.4	0.994	4
SMSSF-0601034		CDD-1792109	COC1=C(C=CC=C1)N1COC2=C(C1)C1=C(C=C2)C(=O)C(=CO1)C1=CC=CC=C1	F3385-6064	> 128	> 29	0.675	-1.6	0.215	4
SMSSF-0612784			CC1=NOC(=N1)C1=CC2=NN=C(CNC(=O)C3=CNC(=O)C=C3)N2C=C1	F6523-1307	> 128	> 29	18.9	-1.67	0.9	4
SMSSF-0045087		CDD-1674384	FC1=C(C(=O)NC2=CC3=C(CCCN3C(=O)C3=CC=CS3)C=C2)C(Cl)=CC=C1	F2049-0223	> 128	> 29	-1.82	-1.69	0.975	4
SMSSF-0605525		CDD-1816595	FC(F)(F)OC1=CC=C(C=C1)S(=O)(=O)NCCN1N=C(C=CC1=O)N1C=CC=N1	F6232-0063	> 128	> 29	45.4	-1.91	0.902	4
SMSSF-0045118		CDD-1650766	[O-][N+](=O)C1=C(C=C(Cl)C=C1)C(=O)NC1=CC2=C(C=C1)N(CCC2)[S+]([O-])(=O)C1=CC=CS1	F2042-0236	> 128	> 29	-3.08	-2.05	0.941	4
SMSSF-0046636		CDD-123411	CC(C)(C)C1=CC=C(C=C1)C(=O)NC1=CC=CC=C1Cl	F0345-4941	> 128	> 29	-14	-2.18	0.948	4
SMSSF-0612752			COC(=O)C1=CC=C(C=C1)C(=O)N1CCN(CC1)C1=CC(=NC(C)=N1)C(F)(F)F	F6523-0481	> 128	> 29	15.3	-2.26	0.887	4
SMSSF-0612840			CN1C=CC=C1C1=NOC(CNC(=O)CN2C(=O)OC3=C2C=CC=C3)=N1	F6523-2736	> 128	> 29	15.3	-2.26	0.887	4
SMSSF-0044945		CDD-2292325	COC1=CC=C(C=C1)[S+]([O-])(=O)N1CCCC2=C1C=CC(NC(=O)C1=CC=CC=C1C(F)(F)F)=C2	F2042-0325	> 128	> 29	-1.02	-2.26	0.982	4
SMSSF-0597896		CDD-1630003	CCOC(=O)N1CCN(CC1)C1=CC(=O)N(N=C1C(=O)OCC)C1=CC=C(C)C=C1	F2272-0265	> 128	> 29	40.9	-2.37	0.931	4
SMSSF-0026420		CDD-1602036	COC1=CC=C(NC(=O)CN2C=NC3=C(NC4=C3C=C(OC)C(OC)=C4)C2=O)C=C1Cl	F3382-6765	> 128	> 29	-20.1	-2.41	0.632	4
SMSSF-0612672			CC1=C(C(=O)NCC2(O)CC3=C(C2)C=CC=C3)C(=NO1)C1=C(Cl)C=CC=C1	F6521-8955	> 128	> 29	6.43	-2.55	0.923	4
SMSSF-0531573		CDD-1846353	COCCN1C(SCC(=O)NC2=NC3=C(S2)C=C(C)C=C3)=NN=C1C1=CNC2=C1C=CC=C2	F0653-0325	> 128	> 29	7.16	-2.67	0.909	4
SMSSF-0046614		CDD-1703610	CC1=CC=C(NC(=O)CN2CCC(CC2)C(=O)N2CCN(CC2)C(=O)C2=CC=CO2)C=C1	F2356-0665	> 128	> 29	-2.17	-2.84	0.448	4
SMSSF-0027724		CDD-409263	NS(=O)(=O)C1=CC=C(NC(=O)CSC2=NC=NC3=C2C2=C(CCCCC2)S3)C=C1	F3394-0615	> 128	> 29	-23.8	-2.9	0.922	4
SMSSF-0612184			CN1C=NC(=C1)S(=O)(=O)NCCN1C=CC(=N1)C1=CSC=C1	F6502-7888	> 128	> 29	28.5	-3.15	0.898	4
SMSSF-0046185		CDD-1744960	CCN1C2=C(OC3=C(C=C(NC(=O)C4=CC=CC=C4Br)C=C3)C1=O)C=CC=C2	F2269-0169	> 128	> 29	-1.96	-3.2	0.951	4
SMSSF-0531609		CDD-1846837	FC(F)(F)C1=CC(=CC=C1)N1C(CN2C(=O)SC3=C2C=CC=C3)=NN=C1SCC(=O)NC1=CC=C2OCCOC2=C1	F0665-0761	> 128	> 29	12.9	-3.24	0.929	4
SMSSF-0612136			CC1=CC(=NN1CCNC(=O)NC1=CC=CC(Cl)=C1)C1=CC=CS1	F6502-6854	> 128	> 29	68	-3.4	0.926	4
SMSSF-0045267		CDD-1744754	COC1=CC=CC=C1NC(=O)NC1=NC(CC(=O)N2CCC3=C(C2)C=CC=C3)=CS1	F2096-0718	> 128	> 29	-5.83	-4.32	0.898	4
SMSSF-0059465		CDD-1747291	CCOC(=O)C(SC1=NN=C(N1C1=CC=C(F)C=C1)C1=CNC2=C1C=CC=C2)C(=O)OCC	F0653-0852	> 128	> 29	-13.3	-7.21	0.727	4
SMSSF-0028828		CDD-1733980	CC(C)N1CCC(CNC(=O)C(=O)NC2=CC=C(C=C2)C(F)(F)F)CC1	F5016-0128	> 128	> 29	-587	-7.67	0.251	4
SMSSF-0028829		CDD-1733981	CCOC1=CC=C(NC(=O)C(=O)NCC2CCN(CC3=CC=CC=C3)CC2)C=C1	F5016-0361	> 128	> 29	8.1	-12	0.0986	4
SMSSF-0534140		CDD-2293839	COC1=CC=C(C=C1)S(=O)(=O)NC1=NC(CC(=O)NC2=NC3=C(S2)C=CC=C3)=CS1
SMSSF-0335826		CDD-2292136	CC1=C(C(=O)NC2=CC(=CC=C2O)S(=O)(=O)N2CCCCC2)C(=NO1)C1=C(F)C=CC=C1Cl
SMSSF-0531965		CDD-758759	COC1=CC=C(C=C1C(O)=O)S(=O)(=O)NCC1=CC=CO1
SMSSF-0053144		CDD-1375603	CC1=CC=CC(OCC2=CC=C(O2)C(=O)NC2=CC=C(C=C2)[S+](N)([O-])=O)=C1
SMSSF-0059122		CDD-1652523	[O-][S+](=O)(N1CCCC2=C1C=CC=C2)C1=CC=C(C=C1)C(=O)NC1=NN=C(O1)C1=COCCO1
SMSSF-0538315		CDD-1603358	CN(C)S(=O)(=O)C1=CC2=C(C=C1)N=C(NC(=O)C1=NN(C)C=C1)S2
